# Supplementary material for: Brazilian Organic Honeydew Reduces In Vitro and In Vivo Periodontal Disease-Related Subgingival Biofilm
Source: Foods. 2025 Mar 14;14(6):997. doi: 10.3390/foods14060997 (PMC11941748; doi:10.3390/foods14060997)
Supplement: Supplementary file 1 [file foods-14-00997-s001.zip]

Archive with 1 entries (1 files):
- foods-3488278-supplementary.pdf
